# Supplementary material for: Multiple Sclerosis-Associated hnRNPA1 Mutations Alter hnRNPA1 Dynamics and Influence Stress Granule Formation
Source: Int J Mol Sci. 2021 Mar 12;22(6):2909. doi: 10.3390/ijms22062909 (PMC7998649; doi:10.3390/ijms22062909)
Supplement: Supplementary file 1 [file ijms-22-02909-s001.zip]

Archive with 19 entries (18 files):
- ijms-1127258 suppl/
- ijms-1127258 suppl/Figure S1.tif
- ijms-1127258 suppl/Figure S2.tif
- ijms-1127258 suppl/Figure S3.tif
- ijms-1127258 suppl/Table S1.docx
- ijms-1127258 suppl/Video S1A.mp4
- ijms-1127258 suppl/Video S1B.mp4
- ijms-1127258 suppl/Video S1C.mp4
- ijms-1127258 suppl/Video S2A.mp4
- ijms-1127258 suppl/Video S2B.mp4
- ijms-1127258 suppl/Video S2C.mp4
- ijms-1127258 suppl/Video S2D.mp4
- ijms-1127258 suppl/Video S2E.mp4
- ijms-1127258 suppl/Video S3A.mp4
- ijms-1127258 suppl/Video S3B.mp4
- ijms-1127258 suppl/Video S4A.mp4
- ijms-1127258 suppl/Video S4B.mp4
- ijms-1127258 suppl/Video S4C.mp4
- ijms-1127258 suppl/Video S4D.mp4
